# Supplementary material for: Water Quality Criteria and Ecological Risk Assessment of Typical Transition Metals in South Asia
Source: Int J Environ Res Public Health. 2022 Dec 2;19(23):16125. doi: 10.3390/ijerph192316125 (PMC9739192; doi:10.3390/ijerph192316125)
Supplement: Supplementary file 1 [file ijerph-19-16125-s001.zip]

Archive with 1 entries (1 files):
- ijerph-2009616-supplementary.pdf
